# Supplementary material for: Effects of virtual hands and feet on the onset time and duration of illusory body ownership
Source: Sci Rep. 2022 Jul 12;12:11802. doi: 10.1038/s41598-022-15835-x (PMC9276807; doi:10.1038/s41598-022-15835-x)
Supplement: Supplementary file 2 — Supplementary Information. [file 41598_2022_15835_MOESM2_ESM.xlsx]

## Sheet: Questionnaire
				complete avatar				avatar missing hands and feet				avatar hands and feet only
			Participants	Q1	Q2	Q3	Q4	Q1	Q2	Q3	Q4	Q1	Q2	Q3	Q4
			1	3	3	-2	3	2	2	1	3	-1	2	3	-2
			2	2	1	-3	-2	-2	1	-2	-2	0	2	-3	-3
			3	1	3	-3	-3	-2	1	-3	-3	2	2	-3	-3
			4	2	2	-2	-3	-3	-1	1	-3	1	1	1	-2
			5	2	3	-3	-2	2	2	-3	-2	-2	1	-3	-3
			6	2	2	-3	-2	2	2	-3	-2	0	2	-3	-2
			7	2	2	-1	-2	1	-1	-2	-2	-3	3	-2	-3
			8	1	2	1	-1	-1	-2	-2	-2	2	2	-3	2
			9	2	3	1	-1	-1	0	-2	-2	1	1	-2	-2
			10	3	3	-2	-3	1	1	0	-1	-1	2	0	-2
			11	-3	-2	3	-1	-3	-2	3	-2	1	1	3	-2
			12	1	3	1	-1	3	2	-3	-1	-2	0	-2	-1
			13	3	3	-1	-1	-2	-2	1	0	-2	2	-2	-1
			14	3	3	3	0	3	3	2	0	-2	2	-1	-1
			15	3	3	2	0	1	1	-1	0	0	1	-2	1
			16	3	3	-2	-2	1	2	-2	-2	1	1	-2	-2
			17	3	3	-3	2	1	2	-2	1	1	2	-2	2
			18	3	3	-2	-2	2	3	-2	3	1	2	0	-1
			19	0	2	1	-1	2	2	2	-1	0	1	1	-1
			20	1	1	-2	-3	-1	-1	-2	-3	-2	-2	-3	-3
			21	2	2	-2	3	2	2	-2	2	2	2	-2	3
			22	2	2	-2	0	1	1	-2	-1	1	1	-2	-1
			23	1	2	-1	1	-1	-1	-1	0	0	1	-1	1
			24	3	3	-3	-3	1	2	-3	-3	1	2	-3	-2
			25	2	2	1	-1	2	2	1	3	3	3	1	-1
			26	1	3	-1	-2	2	3	-2	-3	-1	3	-1	-3
			27	1	2	-3	-3	1	2	-3	-3	2	2	-3	-3
			28	2	3	2	-2	1	2	1	-2	2	3	1	-2
			Mean	1.82143	2.32143	-0.928571	-1.14286	0.535714	1	-1.07143	-1	0.178571	1.60714	-1.25	-1.32143
			SD	1.27812	1.05597	1.98006	1.71517	1.77393	1.58698	1.82429	1.90516	1.58823	1.03062	1.81812	1.67892
			SE	0.241543	0.19956	0.374196	0.324136	0.335241	0.299912	0.344759	0.360041	0.300148	0.194768	0.343592	0.317287
																		Q1	It felt as if (the virtual body/ the space between the virtual socks and gloves) was my body.
																		Q2	The movement of (the virtual body / the socks and gloves) seemed to be my movement.
																		Q3	It felt as if I have two bodies.
																		Q4	It felt as if (the virtual body was / the socks and gloves were) controlling my movement.

## Sheet: Onset Time
	Participants 8 and 21 were excluded from the analysis due to missing data
			complete avatar	avatar missing hands and feet	avatar hands and feet only
		1	0.62963	1.61852
		2	3.58148
		3	5.77778		27.3815
		4	8.24815		18.1889
		5	5.56667	1.6037
		6	2.53333	2.52222
		7	1.78889	6.99259
		9	2.55926		7.77407
		10	3.92963	6.08889
		11			4.4037
		12	3.37407	4.35556
		13	1.4037
		14	5.58148	12.0963
		15	0.774074	4.52963
		16	14.0296	13.9407	13.7852
		17	5.35926	10.8852	4.5037
		18	4.84815	13.4741	22.6593
		19		3.39259
		20	3.08148
		22	1.4037	11.5407	5.11481
		23	3.31481
		24	14.6963	29.0222	33.3444
		25	0.392593	0.466667	1.01111
		26	4.85556	6.14074
		27	12.3222	9.37407	37.1296
		28	0.981482	2.08148	0.948148
		Mean	4.62639	7.78477	14.687
		N	24	18	12
		SD	4.02536	6.87701	12.8424
		SE	0.821674	1.62093	3.70728

## Sheet: Duration
			Participants 8 and 21 were excluded from the analysis due to missing data
				duration
				complete avatar	avatar missing hands and feet	avatar hands and feet only
			1	59.3704	58.3815
			2	55.037
			3	54.2222		22.0111
			4	51.7519		24.3815
			5	29.0074	55.8111
			6	57.3593	57.4778
			7	50.4333	53.0074
			9	56.137		49.9
			10	56.0704	51.9741
			11			20.5222
			12	38.0593	22.6741
			13	58.5963
			14	54.4185	9
			15	59.2259	37.537
			16	45.9704	46.0593	46.2148
			17	54.6407	49.1148	55.4963
			18	55.1519	46.5259	37.3407
			19		15.4444
			20	26.0407
			22	56.7926	22.7963	41.4074
			23	56.6852
			24	45.3037	30.9778	26.6556
			25	59.6074	58.4741	58.9889
			26	43.9667	37.6111
			27	47.6778	47.9074	22
			28	59.0185	57.7704	58.6556
			Mean	51.2727	42.1414	38.6312
			SD	9.21375	15.8275	15.1386
			N	24	18	12
			SE	1.88075	3.73058	4.37013
